# Supplementary material for: A Pilot Survey: Oral Function as One of the Risk Factors for Physical Frailty
Source: Int J Environ Res Public Health. 2022 May 18;19(10):6136. doi: 10.3390/ijerph19106136 (PMC9141329; doi:10.3390/ijerph19106136)
Supplement: Supplementary file 1 [file ijerph-19-06136-s001.zip]

Archive with 1 entries (1 files):
- ijerph-1701378-supplementary.pdf
